# Supplementary material for: Functionalization of Human Serum Albumin by Tyrosine Click
Source: Int J Mol Sci. 2021 Aug 12;22(16):8676. doi: 10.3390/ijms22168676 (PMC8395410; doi:10.3390/ijms22168676)
Supplement: Supplementary file 1 [file ijms-22-08676-s001.zip]

Archive with 1 entries (1 files):
- ijms-1313708-supplementary.pdf
